# Supplementary material for: TREM2 aggravates sepsis by inhibiting fatty acid oxidation via the SHP1/BTK axis
Source: J Clin Invest. 2024 Oct 15;135(1):e159400. doi: 10.1172/JCI159400 (PMC11684808; doi:10.1172/JCI159400)
Supplement: Supporting data values [file jci-135-159400-s009.xls]

## Sheet: Fig. 1
Fig. 1B
Health	Sepsis
17.4	66.6
21.7	77.1
17.2	60.5
35.4	80.5
18.6	78.3
30.9	48.1
12.8	3.36
16.8	11.1
18.8	11.1
11	42.3
11	74
27.9	29.1
20.7	57.6
30.9	17.2
27.2	55.3
27.5	60.3
40.9	70.4
42.2	57.1
13.3	85.5
24.2	73
20.7	85.3
10.9	93.2
6.1	20.6
6.8	9.93
1.1	70.4
13.8	82
9.2	42.3
6.5	88.6
13	15.1
20.8	90.4
14.1	20.8
7.7	23.9
10.3	61.9
21.7	81.9
24.4	70.4
11.5	67.2
5.7	44.6
13.4	36.7
9.6	68.4
8.9	28.6
19.5	61.2
6.6	80.1
15.3	32.4
14.1	53.3
16.2	25.7
	11.8
	36.4
	54.8
	38.5
	72.4
	77.6
	65.2
	68.8
	92
Fig. 1C
	Vehicle					CLP-1d					CLP-3d					CLP-5d
PLF	11.8	12.7	20.4	13.2	14.8	43.3	40.5	44.6	31.2	29.7	59.3	65.1	43.1	66.8	49.3	48.8	55.6	62.9	77	59.2
Spleen	15.4	24.2	18.4	16.3	17.1	45.8	26	41.3	46.3	36.9	55.1	50.6	43.9	40.1	34.1	44.7	61.1	33.6	40.9	53.9
Liver	16.2	13.5	10.9	15.5	17.6	83.3	72.3	67.6	54	66.3	64.3	67.4	73.3	59.3	87.6	65.1	78.2	72.7	59.9	68.4
Lung	24.2	28	32.2	19.3	18.2	53.5	49.9	61.3	42.3	59	79.6	80.2	69.3	78.3	90.8	88.8	90.1	69.6	77.6	91.5
Fig.1 E
TREM2	CRP	Total bilirubin	BUN	ALT
66.6	160.5	49.8	7.9	68
77.1	186.7	24.4	3.2	16
60.5	196.7	16.1	8.57	48
80.5	184	9.5	2.73	108
78.3	198.9	8.2	3.33	26
48.1	9	12.9	6.18	61
3.36	84.9	12.3	4.61	17
11.1	81	20.7	9.5	44
11.1	80	17	5.11	16
42.3	31.9	51.9	20.1	42
74	24.3	86.8	13.82	165
29.1	94.5	11.4	6.3	74
57.6	101.6	39	3.29	101
17.2	52.2	3.7	8.7	17
55.3	130.3	4.7	3.75	39
60.3	136.1	31.8	29.65	139
70.4	39.1	75.4	31.4	170
57.1	52.5	26.2	16.21	99
85.5	41	81.4	6.39	83
73	88.7	40.8	13.21	140
85.3	101.3	27	14.8	88
93.2	87.7	53.1	8.5	118
20.6	47.3	5	30.9	96
9.93	88	13.3	2.7	16
70.4	141.4	63.8	11.64	254
82	71.1	46.5	21.88	284
42.3	120.2	4.3	2.7	8
88.6	240	14.9	36.1	24
15.1	106.6	15.1	3.2	41
90.4	132.3	26.2	29.2	150
20.8	124.8	51.7	2.18	111
23.9	147.3	40.6	12.1	25
61.9	108.8	26.9	13.8	200
81.9	78.6	56.8	32.46	166
70.4	30.4	48	21.3	28
67.2	230	17.4	35.4	17
44.6	101.9	18.4	5.2	79
36.7	185.7	10.8	7.5	20
68.4	63.2	27.4	16.25	269
28.6	10.3	20.5	13.1	107
61.2	89.7	121.8	24.74	131
80.1	147.3	105.7	45.6	32
32.4	48	98.3	18.6	62
53.3	111.4	83	3.7	130
25.7	31.1	41.2	8.42	42
11.8	20.2	14.1	18.6	12
36.4	40	33.3	7.22	27
54.8	126.6	24.7	8.4	65
38.5	32.3	16.3	39.78	49
72.4	64.8	29.4	21.21	200
77.6	57.3	74.4	28.3	14
65.2	178.8	118.5	22.4	23
68.8	178.6	70.1	18.8	172
92	130.4	72.4	42.5	295
Fig. 1F
TREM2						CRP
Sample colletion days						Sample colletion days
1	2	3	5	7		1	2	3	5	7
74	76	55.6	38.9	28.9		144.2	136.3	79.8	40.5	13.7
70.9	68.8	35.5	20	29.54		196	11.1	100	59.1	3.6
70.4	72	51.4	27	9.54		98.9	80	13.3	4.48	1.6
73	80.6	63.2	18.8	18.45		200	19.7	36.1	11	9
85.5	85.8	25	37.4	12.27		84.9	139.4	86.9	15.8	1.5
93.2	64	53.3	52.1	37.37		81	73.4	53.4	12.1	1.3
82	42.8	53.3	21.2	14.1		186.7	31.9	88.4	33.1	8.4
92	34.4	41.8	21.8	21.8		155.5	94.3	28.7	4.7	8.6
65.2	52.4	49.2	16.3	11.9		163.7	73.6	34.6	13.2	1.9
68.8	55.8	42.6	24	23		96.7	77	42.3	14.5	2.3
78.5	34.3	53.8	35.5	21.7		191.3	45.2	73.9	21.1	3
54.8	41.2	36.3	34.3	39.47		125.5	68.7	55.4	9.8	5.5
65.7	52.7	13.9	38.4	28.21		78.6	77.8	15	4.5	4.5
53.3	43.8	53.3	26.9	46.2		108.8	65.3	26.8	1.2	6.5
62.4	57.9	28.6	67.2	46.1		71.1	35.4	30.4	3.5	7.12
Fig. 1G
TREM2	Triglyceride	Glucose
66.6	2.2	9.4
77.1	3.21	7.8
60.5	6.23	6.7
80.5	2.37	8.4
78.3	3.4	4.8
48.1	3.62	7.6
3.36	0.6	9.2
11.1	1.37	8.7
11.1	0.48	9.2
42.3	4.81	4.8
74	4.34	8.5
29.1	2.17	5.6
57.6	4.38	7.8
17.2	0.88	6.9
55.3	2.45	4.9
60.3	4.43	4.6
70.4	1.07	6.3
57.1	1.76	4.1
85.5	3.1	5.7
73	1.82	10.6
85.3	2.1	9.2
93.2	5.1	10.6
20.6	0.63	5.5
9.93	0.86	10.2
70.4	1.41	4.2
82	6.47	6
42.3	0.32	5.7
88.6	4.21	5.3
15.1	2.59	6.9
90.4	6.69	9.5
20.8	2.62	6.3
23.9	1.66	5.5
61.9	0.76	4.9
81.9	2.8	7.6
70.4	1.74	5.1
67.2	1.35	6.2
44.6	0.81	6.4
36.7	1.97	9
68.4	1.11	7.9
28.6	1.09	4.9
61.2	1.82	7.6
80.1	2.45	8.3
32.4	2.75	6.47
53.3	0.63	6.3
25.7	0.97	6.7
11.8	0.82	9.2
36.4	0.87	5.07
54.8	1.64	9.03
38.5	1.3	6.03
72.4	1.4	8.7
77.6	2.97	9.2
65.2	1.9	7
68.8	1.5	7.9
92	3.61	5.4

## Sheet: Fig. 2
Fig. 2A
Hours	WT	TREM2-/-
17	1
17	1
18	1
18	1
19	1
20	1
20	1
24	1
29	1
36	1
72	1
21		1
22		1
23		1
28		1
96		1
120		0
120		0
120		0
120		0
120		0
Fig. 2B
Sham		CLP
WT	TREM2-/-	WT	TREM2-/-
0.02	0.07	0.79	0.43
0	0	0.93	0.36
0	0	0.72	0.65
0	0	0.52	0.32
0	0	0.7	0.24
Fig. 2C
Macrophage	WT+Sham					TREM2-/-+Sham					WT+CLP					TREM2-/-+CLP
24h	4.95	8.37	5.33	6.79	5.26	4.3	7.4	3.3	8.67	3.47	24.1	15.2	18.47	17.3	16.5	9.57	7.78	12.3	11.98	7.65
72h	4.84	2.72	2.92	7.92	6.28	5.69	3.47	4.77	3.77	6.98	22.78	13.87	19.37	18.69	22.36	14.86	7.67	14.99	9.35	13.38
Neutrophil	WT+Sham					TREM2-/-+Sham					WT+CLP					TREM2-/-+CLP
24h	11.1	5.64	5.96	5.19	7.8	8.02	5.5	8.67	6.13	3.9	27.66	36.12	30.1	25	49	27.74	20.2	18.26	25.45	21.24
72h	8.39	1.1	7.22	6.18	9.15	2.2	11.8	3.6	5.6	7.82	34.1	46	39	21.8	28	15.9	18.4	22.13	8.5	22.5
Fig. 2D
IL-6	WT+Sham					TREM2-/-+Sham					WT+CLP					TREM2-/-+CLP
Liver	8.35	6.05	6.5	2.5	4	5.9	5.4	8.485	6	3	41.5	49.75	31.815	46.89	50.13	22.275	24.795	28.305	16.95	25.8
Lung	5.85	7.35	8.95	11.5	5.605	11.6	8.45	6.65	9.55	7.55	64.05	52.75	45.24	39.335	50.67	30.69	34.245	19.845	25.6	39.45
TNFa	WT+Sham					TREM2-/-+Sham					WT+CLP					TREM2-/-+CLP
Liver	2.67	4.21	3.8	1.5	1.8	5.08	1.28	2.89	1.22	3.4	11.3	12.95	6.07	7.42	8.14	3.95	6.31	5.19	4.35	5.16
Lung	5.07	1.47	2.79	3.3	1.11	2.06	3.69	3.03	2.23	4.33	10.81	11.55	6.72	7.63	5.26	2.82	5.61	7.41	3.12	3.89
IL-1b	WT+Sham					TREM2-/-+Sham					WT+CLP					TREM2-/-+CLP
Liver	4	2.92	5.56	4.61	1.54	6.51	10.59	4.14	7.33	2.52	14.45	25.37	20.95	28.94	23.46	5.78	10.54	14.55	12.38	11.82
Lung	6.31	3.72	5.03	8.26	2.56	3.32	5.62	11.85	4.25	5.25	18.53	20.17	28.11	22.15	24.56	9.76	17.36	12.27	15.66	12.87
Fig. 2E
IL-6	WT					TREM2-/-
Serum	2826.05	3874.13	5920.37	4088.67	3177.45	1770	2537.53	1465.44	2978.99	1956.8
Liver	12572.5	10129	19650.3	7257.12	9010.13	11379.6	6476.77	7114.85	8704.54	4401.33
Lung	27811.3	23984.9	17430.8	19219	18811.3	13681.1	11160.1	10631.6	12131.6	16681.1
TNFa	WT					TREM2-/-
Serum	3050.73	4320.03	2230.27	3460.64	2750.87	1790.43	2530.13	1170.42	2580.98	2260.19
Liver	10524.7	12027.1	8958.23	16867.9	7881.44	6678.09	5439.85	4919.64	8636.35	7380.95
Lung	26178	25604.2	15659.6	28114.2	18515.5	17982.9	14501.2	13389.8	17982.9	16678.1
IL-1b	WT					TREM2-/-
Serum	1187.56	2453.11	1630.51	1709.6	902.81	428.23	372.86	412.41	855.35	784.16
Liver	7529.67	8049.91	12304.2	11389.7	9276.56	6308.81	5448.68	4663.7	7384.57	4392.3
Lung	8324.44	10305.7	9488.73	14274.4	12643.5	8157.92	6755.89	10268.2	8008.55	7622.39
Fig. 2F
Hours	TREM2f/f	TREM2f/fLyz2Cre
16	1
16	1
18	1
18	1
19	1
20	1
20	1
24	1
29	1
36	1
72	1
22		1
22		1
23		1
28		1
40		1
120	0	0
120		0
120		0
120		0
120		0
Fig. 2G
Sham		CLP
TREM2f/f	TREM2f/fLyz2cre	TREM2f/f	TREM2f/fLyz2cre
0.02	0.07	0.76	0.44
0	0	0.83	0.45
0	0	0.73	0.56
0	0	0.55	0.3
0	0	0.59	0.23
Fig. 2H
Macrophage	TREM2f/f+Sham					TREM2f/fLyz2cre+Sham					TREM2f/f+CLP					TREM2f/fLyz2cre+CLP
24h	5.91	6.38	3.43	4.76	5.2	4.1	6.38	5.3	5.69	4.51	26.08	17.16	19.45	15.25	23.61	13.58	9.8	12.26	10.96	7.72
72h	4.79	3.8	2.95	3.88	6.23	5.65	3.39	4.76	2.8	3.94	12.38	13.82	10.41	9.7	11.38	4.83	5.57	7.01	5.36	7.41
Neutrophil	TREM2f/f+Sham					TREM2f/fLyz2cre+Sham					TREM2f/f+CLP					TREM2f/fLyz2cre+CLP
24h	8.88	4.51	4.7	5.7	8.58	8.82	6.05	9.54	5.52	3.51	42.89	30.51	25.09	35.1	38.22	31.64	23.56	22.04	19.85	24.37
72h	6.71	0.88	5.78	6.8	10.07	2.42	12.98	3.96	5.04	7.04	30.69	41.4	35.1	17.05	21.84	12.4	14.35	17.26	10.88	17.55
Fig. 2I
IL-6	TREM2f/f+Sham					TREM2f/fLyz2cre+Sham					TREM2f/f+CLP					TREM2f/fLyz2cre+CLP
Liver	8.35	6.05	6.5	2.5	4	5.9	5.4	8.485	6	3	41.5	49.75	31.815	46.89	50.13	22.275	24.795	28.305	16.95	25.8
Lung	5.85	7.35	8.95	11.5	5.605	11.6	8.45	6.65	9.55	7.55	64.05	52.75	45.24	39.335	50.67	30.69	34.245	19.845	25.6	39.45
TNFa	TREM2f/f+Sham					TREM2f/fLyz2cre+Sham					TREM2f/f+CLP					TREM2f/fLyz2cre+CLP
Liver	1.7	1.22	1.3	0.5	2.7	1.18	2.29	2.9	1.22	0.6	8.35	9.96	7.08	10.45	11.2	4.97	5.51	6.29	3.39	5.22
Lung	1.17	1.44	1.81	2.34	1.121	2.32	1.68	1.33	2.11	1.31	12.77	14.58	16.7	17.62	11.27	6.85	7.63	4.44	5.1	7.88
IL-1b	TREM2f/f+Sham					TREM2f/fLyz2cre+Sham					TREM2f/f+CLP					TREM2f/fLyz2cre+CLP
Liver	1.01	1.91	1.53	2.63	1.47	1.61	1.59	2.21	2.29	1.46	19.35	25.33	23.92	22.93	26.55	15.77	12.13	10.93	12.26	16.46
Lung	4.28	3.66	5.22	4.28	4.55	3.31	5.59	2.8	6.22	3.22	19.14	28.1	29.02	26.13	24.24	13.75	14.18	16.29	17.57	12.29
Fig. 2J
IL-6	TREM2f/f+CLP					TREM2f/fLyz2cre+CLP
Serum	5819.33	4872.23	5919.66	6091.39	4173.51	2769.03	3540.33	2466.33	4000.86	2955.12
Liver	9601.23	7118.7	9701.39	8266.68	10010.2	7299.07	6501.29	6105.36	5692.52	5386.64
Lung	17988.3	13886.7	15396.5	13192.3	14769.6	10622.6	9203.49	8777.33	12002.5	9711.11
TNFa	TREM2f/f+CLP					TREM2f/fLyz2cre+CLP
Serum	5103.69	3299.81	3210.89	2500.21	2788.69	1820.66	1526.91	2200.47	2077.2	2241.33
Liver	9498.32	11055.1	8322.69	7802.31	7900.12	4700.06	4421.68	3899.37	5611.37	6321.57
Lung	19213	20598.2	18599.2	21099.2	14500.4	11000.8	9499.15	10401.3	11991.3	12701.4
IL-1b	TREM2f/f+CLP					TREM2f/fLyz2cre+CLP
Serum	1890.46	2149.22	1425.36	1502.11	1001.36	819.69	577.22	620.35	751.41	590.28
Liver	6533.62	9111.28	8292.12	9377.55	9301.64	5288.35	4500.34	3701.38	6392.68	5408.22
Lung	10293.5	9288.56	12500.3	10311.3	12668.7	8200.83	7802.29	6255.88	8011.36	9599.13

## Sheet: Fig. 3
Fig. 3C
TREM2		CPTI		PGC-1a
Health	Sepsis	Health	Sepsis	Health	Sepsis
1	2.45729	1	0.311887	1	0.617892
1.5	1.9	1.3	0.5	1.5	0.4
0.8	1.8	0.8	0.4	1.6	0.32
1.76858	2.29262	1.76514	0.102825	0.957986	0.789569
0.9	3.1	0.7	0.31	0.7	0.69
1.87418	2.96063	0.890117	0.27607	1.01628	0.875683
Fig. 3D
CD36					CPTI					CPTII
Health		Sepsis			Health		Sepsis			Health		Sepsis
IgG-Fc	TREM2-Fc	IgG-Fc	TREM2-Fc		IgG-Fc	TREM2-Fc	IgG-Fc	TREM2-Fc		IgG-Fc	TREM2-Fc	IgG-Fc	TREM2-Fc
10.96	23.27	30.96	42.21		23.01	24.95	3.32	15.05		75.66	86.92	85.53	87.12
24.55	39.04	24.86	39.66		20.43	26.46	10.42	26.33		82.12	89.45	82.09	90.11
22.42	24.35	41.32	24.77		34.41	41.22	15.01	30.78		65.66	75.55	76.25	85.33
24.9	40.6	55.02	59.86		47.75	62.17	46.57	63.12		70.98	71.51	91.21	90.98
44.1	59.1	43.98	59.39		23.88	45.93	23.76	46.12		64.99	76.91	65.66	77.23
20.5	33.45	51.02	35.74		26.48	43.95	26.45	34.13		77.32	80.73	86.89	81.34
31.8	42.38	62.02	41.98		68.98	22.65	8.98	22.55		53.85	66.12	84.13	65.85
31.96	48.9	32.2	47.89		57.84	35.75	28.84	37.83		50.78	84.6	80.22	85.22
28.5	34.9	38.96	34.85		37.77	52.12	37.88	51.09		79.83	93.81	79.1	94.56
Fig. 3E
Triglyceride	WT					TREM2-/-
Sham	2.8	2.7	3.5	3.4	2.2	2.5	3.5	2.2	3.3	3.1
CLP	14	12.5	9.5	17.5	13	6.4	5.9	7.3	5.7	8.6
Fig. 3F
Triglyceride	TREM2f/f					TREM2f/fLyz2Cre
Sham	2.7	2.3	3.5	3.1	3.2	2.5	2.9	4.1	2.6	3
CLP	15	16.5	9.8	13.3	14.1	8.8	7.8	7.1	11.7	9.6
Fig. 3G
Sham		CLP
WT	TREM2-/-	WT	TREM2-/-
4	3	52	34.1
5	3	61.3	34.4
6	2	35.3	32.4
7	1	41.3333	28.8
2	4	30.4	20.8
4	5	54.6667	25.2
3	2	50.5	26
3	1	43.3333	27.6
4	6	32.8	29.6
4	2	45.3333	28.8
Fig, 3H
Sham		CLP
TREM2f/f	TREM2f/fLyz2Cre	TREM2f/f	TREM2f/fLyz2Cre
2	1	35	31.2
11	2	39.3	23.4
5	1	46.4	16.9
8	2	52.9	40.1
9	4	60.7	34.7
6	3	40.3	20.5
3	3	45.4	22.3
3	2	50.1	41.9
2	7	35.1	29.7
2	10	42.1	18.6
Fig. 3I
Time (minutes)	TREM2-/-+CLP					WT+Sham					TREM2-/-+Sham					WT+CLP
1.31846	59.1772	67.6958	60.5266	62.2938	75.2846	107.788	105.477	82.9792	90.0655	94.669	95.4932	85.1198	82.5842	97.0597	98.0304	66.7646	63.0452	73.8825	77.6538	69.0363
7.82393	62.8935	63.4094	64.5488	65.6848	73.1194	96.5503	102.163	88.918	91.0945	99.2102	91.7733	91.9207	87.1214	102.322	94.9132	70.4477	65.8447	71.189	74.0351	72.3813
14.357	69.1552	61.4525	70.1407	71.8034	72.9355	107.273	103.114	98.032	95.7637	89.0923	92.6832	100.845	95.0971	103.271	95.2971	75.0553	70.9662	76.455	79.9124	70.6342
20.967	41.1504	37.2041	38.071	28.6992	31.4229	64.468	63.5546	58.1663	61.2992	64.1815	58.9943	57.6062	61.5141	67.9689	73.5584	42.9972	38.5116	39.8068	37.0476	40.8272
27.4779	36.2093	29.7085	33.7621	33.1482	38.0946	61.4405	62.8782	53.2821	58.123	56.7735	59.1715	61.6234	61.4049	56.029	72.3654	39.0084	42.3207	39.96	41.317	37.5243
33.9641	38.7172	34.4002	29.3536	33.4572	35.2683	59.8725	66.8682	54.3238	57.3835	56.2908	59.5094	63.1984	58.1681	60.769	65.9322	37.2285	41.1512	35.423	43.0722	46.3687
40.5671	136.674	150.454	154.791	135.729	151.91	177.347	174.656	169.078	157.269	162.712	184.651	175.741	174.967	169.675	178.984	74.2369	90.8154	87.5806	98.5892	95.7926
47.104	159.478	148.019	154.615	150.849	162.808	174.484	176.484	170.304	176.336	163.795	187.252	178.326	174.1	177.179	170.761	99.1804	101.177	97.885	85.4191	103.985
53.648	159.6	148.028	152.856	153.691	161.566	179.357	185.537	167.115	162.243	168.125	186.085	173.873	171.751	184.68	178.011	96.9614	101.526	105.854	100.25	88.9027
60.2263	43.9078	38.6186	43.1102	50.5709	43.8383	50.2383	52.2735	54.825	49.6615	58.616	53.5168	51.5882	54.187	57.2285	54.645	37.4018	41.1997	44.6708	45.054	43.2746
66.6935	40.846	45.9958	39.0991	40.3522	40.8655	46.4916	48.1491	50.5598	46.3683	55.0763	50.3846	50.0478	50.0204	54.2503	51.3409	34.867	37.3701	42.1027	41.6917	39.5329
73.1161	39.0961	44.2589	38.526	38.0016	40.9647	45.0075	50.5301	48.4179	44.2017	51.8293	57.843	49.7583	47.9766	48.9455	47.8332	41.0957	35.2358	38.9038	38.696	34.6883
Fig. 3J
Time (minutes)	TREM2-/-+CLP					WT+Sham					TREM2-/-+Sham					WT+CLP
1.31846	60.8056	68.393	52.0075	63.5815	55.1523	84.1032	92.0446	82.0057	78.3174	72.4177	73.1518	83.9124	81.654	74.5471	75.4117	57.5636	54.2508	53.9034	57.2625	49.587
7.82393	64.1157	64.5752	55.5901	46.6018	53.2238	84.0934	79.0926	87.2953	79.234	76.4625	79.8386	69.9699	85.6952	79.2337	72.6352	50.8441	56.7442	51.5044	54.0394	52.5663
14.357	59.6929	52.8322	60.5707	52.0516	53.06	83.6444	79.9391	75.4131	83.3928	87.4506	80.649	77.9185	72.799	80.0796	72.9772	54.9481	51.3059	46.1947	49.2741	51.0102
20.967	28.5612	25.6563	26.2944	28.4867	30.4916	45.7254	45.0531	50.1776	52.4838	45.5146	50.7871	58.8563	43.551	48.3025	43.326	39.0116	26.6188	27.5722	34.632	28.3233
27.4779	24.9241	29.2297	32.2136	31.7616	26.3118	43.4969	44.5551	46.5823	50.1457	49.1524	50.9175	52.7224	43.4706	57.6952	42.4479	26.9844	38.5136	27.6849	28.6838	34.983
33.9641	26.7702	32.6833	28.9684	31.9891	24.2313	42.3426	47.4922	47.3491	40.5105	55.1607	42.0754	44.7909	50.1789	52.0935	55.8941	34.7652	37.6527	33.4361	29.9759	23.3115
40.5671	109.495	114.121	107.465	112.766	105.244	131.698	129.519	125.002	135.441	132.848	137.613	143.398	129.771	135.486	133.023	60.4572	67.4901	66.9471	75.6014	73.4028
47.104	111.08	102.243	107.33	114.425	103.648	129.38	132.999	135.995	130.879	120.725	129.719	142.491	139.069	131.562	126.365	66.0661	67.6355	65.0478	75.2479	69.8432
53.648	115.174	102.25	105.973	116.617	112.69	130.325	138.33	133.413	134.468	140.231	138.773	128.885	137.167	145.636	142.236	64.3217	67.9101	71.3122	80.9072	77.9865
60.2263	33.65	29.3673	33.0042	39.0453	33.5937	38.776	40.4239	42.4899	38.3089	45.5595	41.4306	39.869	51.9733	34.436	42.3441	28.382	31.4573	34.2679	40.5781	33.1373
66.6935	31.1709	35.3407	29.7564	40.7711	31.1866	35.7422	37.0843	39.0363	45.6424	42.6933	38.8944	38.6217	48.5996	42.0245	30.6687	36.3295	28.3563	32.1884	41.8556	30.1076
73.1161	29.754	33.9343	29.2923	38.8677	31.267	34.5405	39.0122	47.3019	43.888	40.0642	44.9336	48.3873	46.9446	37.7292	26.8285	31.373	36.6282	29.5982	39.4299	36.1848
Fig. 3K
Time (minutes)	WT+PBS					TREM2-/-+PBS					WT+LPS					TREM2-/-+LPS
1.31846	164.326	149.881	137.872	123.784	148.081		109.641	135.039	133.526	183.271	96.4164	59.1326	66.1676	59.1973	72.3821	75.0534	85.1483	84.6623	73.8535	86.5057
7.82393	156.394	143.062	131.338	116.92	139.701		103.823	126.9	125.907	172.368	90.6132	54.5566	60.6213	52.405	66.7031	69.1252	80.6262	79.1414	68.5023	81.062
14.357	154.95	140.413	129.733	115.154	138.634		102.596	124.644	122.702	168.533	89.3475	51.4737	60.0523	50.3436	65.1394	66.4479	78.9291	76.6431	65.5513	79.1224
20.967	101.91	107.439	98.3807	69.5529	84.7073		70.8198	80.784	85.701	107.232	46.4026	29.8589	37.7446	28.8576	35.5645	39.9908	53.2079	47.306	48.4868	55.8981
27.4779	95.5985	103.808	86.7095	69.9954	78.0117		66.4501	74.7208	78.5161	99.4592	41.7081	27.8236	32.1737	27.1753	33.6723	40.7759	48.3048	45.7278	45.3725	50.369
33.9641	89.6485	94.7076	77.1488	68.5344	74.0135		60.8794	70.7956	69.9136	87.9764	39.2496	26.7483	30.0206	26.1215	31.5058	40.5636	46.0562	44.2116	39.4337	46.8645
40.5671	202.345	186.01	172.954	187.016	182.165		143.043	177.242	202.473	230.765	118.647	71.382	82.7463	68.0447	89.2262	138.291	180.618	175.175	119.162	131.167
47.104	218.528	172.818	173.117	182.056	190.087		152.597	178.92	192.321	238.874	125.387	78.7296	83.2899	72.9766	92.3863	144.55	172.398	176.977	125.923	145.261
53.648	220.759	178.946	181.866	185.674	192.892		163.776	187.484	201.822	238.932	127.944	82.4426	86.1325	76.5654	95.8609	151.108	175.286	185.554	131.97	157.067
60.2263	63.1091	53.6081	60.0136	48.8288	54.5459		49.0826	57.852	59.1811	76.3689	38.5435	29.5825	35.4698	31.0673	41.1832	47.9341	69.1392	47.358	41.1346	52.3451
66.6935	61.0696	53.3425	56.934	47.4029	51.4205		49.0466	53.554	55.2833	65.152	38.0695	28.2081	35.0733	29.6001	38.2086	45.929	56.8201	45.7197	38.1074	48.3348
73.1161	59.8751	51.3978	52.7546	46.0296	49.8397		46.3688	51.4381	52.4295	63.2026	35.8408	27.3842	33.32	28.5122	38.5597	44.0324	51.7164	44.7957	38.2005	48.4539

## Sheet: Fig. 4
Fig. 4A
Hours	CPTIf/f+IgG	CPTIf/f+Anti-TREM2	CPTIf/fLyz2Cre+IgG	CPTIf/fLyz2-Cre+Anti-TREM2
18	1
24	1
24	1	1
38	1
42	1	1
48	1
60		1
48
48
48
52				1
18			1
22			1
24			1
28			1
36			1
50			1
68			1
24				1
27				1
58				1
28				1
36				1
48				1
120	0	0
120	0	0
120		0
120		0
120		0
120
Fig. 4B
IL-6	IgG						Anti-TREM2
CPTIf/f	3800	4719.2	4737.8	5825.9	4036.4	3291.3	2800	3295.1	2894.8	3356.8	2761.9	2002.8
CPTIf/f Lyz2Cre	6567.1	6019.5	5217	4820.8	5409.8	6867.5	7279.3	6589.6	6025.9	4991.5	5219.6	4891.4
TNFa	IgG						Anti-TREM2
CPTIf/f	4016.4	5006.3	4016.9	5807.5	3508.9	4903.3	2802	3050	2750.1	3400.4	2120.3	2180
CPTIf/f Lyz2Cre	5250	6200.8	6960	5180.7	4041.3	4290.2	4650.9	5060.4	5080.4	5860	4220.9	3603.6
IL-1b	IgG						Anti-TREM2
CPTIf/f	1302.6	1520.5	1485.2	1431.9	1652.6	1624.2	1240	1100	1045.6	982.6	1295.1	760
CPTIf/f Lyz2Cre	2110	1792.4	1729.1	1888.6	1929.7	1689.5	2092.7	1766.2	1833.5	1929.1	1678	1852
Fig. 4C
ALT	IgG						Anti-TREM2
CPT1f/f	133	141.4	139.6	152.2	124.4	167.8	97.6	101.1	94.7	112.5	87	90
CPT1f/f Lyz2Cre	160	155.4	160.2	174.9	180.1	166.2	149	160.5	153.9	142.5	141	172
CREA2	IgG						Anti-TREM2
CPT1f/f	54	58	45	56	48	50	38	41	39	27	34	40
CPT1f/f Lyz2Cre	66	76	78	59	62	72	73	77	70	67	64	66
BUN	IgG						Anti-TREM2
CPT1f/f	33	46	43	37	39	40	29	22	29	18	23	31
CPT1f/f Lyz2Cre	43	47	57	58	64	52	60	48	51	46	52	46
Fig. 4D
Hours	Lyz2Cre	TREM2f/fLyz2Cre	CPTIf/fLyz2Cre	CPTIf/fTREM2f/fLyz2Cre
20	1
24	1
24	1	1
40	1
48		1
40	1
40
52	1	1
58	1
68		1
48
48
20				1
18			1
24			1
26			1
28			1
36			1
46			1
52			1
24				1
24				1
38				1
38				1
58				1
72	1			1
120	0	0	0
120	0	0
120		0
120		0
120		0
120		0
Fig. 4E
Lyz2Cre	TREM2f/fLyz2Cre	CPTIf/fLyz2Cre	CPTIf/fTREM2f/fLyz2Cre
0.82	0.46	0.83	0.8
0.92	0.34	0.96	0.95
0.72	0.69	0.74	0.72
0.76	0.31	0.71	0.72
0.73	0.59	0.86	0.71
Fig. 4F
Lyz2Cre	TREM2f/fLyz2Cre	CPTIf/fLyz2Cre	CPTIf/fTREM2f/fLyz2Cre
24.2	17.8	39.2	42.5
27.5	13.1	46.3	43.4
32.5	9.4	26.5	40.5
37.6	22.5	31.4	36.7
42.5	19.8	22.5	25.8
28.3	11.5	41	31.5
31.5	12.2	37.5	32.3
35.7	23.8	32.5	34.5
24.7	33.5	24.6	37.7
29.4	10.1	33.8	36
Fig. 4G
IL-6					TNFa					IL-1b
Lyz2Cre	TREM2f/fLyz2Cre	CPTIf/fLyz2Cre	CPTIf/fTREM2f/fLyz2Cre		Lyz2Cre	TREM2f/fLyz2Cre	CPTIf/fLyz2Cre	CPTIf/fTREM2f/fLyz2Cre		Lyz2Cre	TREM2f/fLyz2Cre	CPTIf/fLyz2Cre	CPTIf/fTREM2f/fLyz2Cre
5800	2715.33	5692.72	5816.84		4516.43	2406.28	4716.86	5087.55		1300.53	819.73	1790.2	1433.82
4574.17	3022.56	6217	3812.28		4725	1320.82	5196.05	4718.73		1500	797.48	1629.09	1480.46
4029.44	3302.44	5800	5300.19		3708.93	2293.31	4882	3605		1661.66	618.12	1835	1611
5415.85	2876.58	7284.25	4601.78		2641.34	2029.23	3965.99	3586.41		1533.77	789.53	1491.73	1466.18
4905.18	4361.73	4758.99	5998.62		3575.08	1540.43	4812.31	4518		1039.36	577.69	1889.04	1755
5023.68	3988.58	6198.52	4905.73		3488.43	1886	4022.9	3463.6		1431.43	1026.28	1680.02	1648
Fig. 4H
ALT					CREA2					BUN
Lyz2Cre	TREM2f/fLyz2Cre	CPT1f/fLyz2Cre	CPT1f/fTREM2f/fLyz2Cre		Lyz2Cre	TREM2f/fLyz2Cre	CPT1f/fLyz2Cre	CPT1f/fTREM2f/fLyz2Cre		Lyz2Cre	TREM2f/fLyz2Cre	CPT1f/fLyz2Cre	CPT1f/fTREM2f/fLyz2Cre
133.3	101.5	158.8	152.7		54	48	55	56		34.2	18.3	45.5	36.7
150.3	85.7	210.5	164.9		46	36	68	49		26.9	16.5	38.4	39.6
123.5	77.9	197.5	181.1		58	40	58	63		38.7	20.1	48.7	41.9
170.1	96.1	179.7	150.5		52	32	56	48		32.6	22.3	50.5	28.1
194.9	92.3	187.2	140.6		58	28	64	50		28.2	18.8	44	30.5
143.9	111.8	200.4	192		50	36	62	56		30.4	26.3	42.6	36

## Sheet: Fig. 5
Fig. 5F
Time (minutes)	TREM2-/-+Ibrutinib					WT+LFM-A13					TREM2-/-+DMSO					WT+DMSO					WT+Ibrutinib					TREM2-/-+LFM-A13
1.31107	66.5677	88.4485	81.3329	103.512	64.9784	78.0726	88.3248	87.6199	87.0811	57.2162	132.923	158.635	173.035	157.067	156.861	130.798	123.988	124.566	135.361	132.207	72.2959	76.3006	66.4353	90.2404	50.3647	85.8003	67.7851	78.2956	73.4337	55.1302
7.75038	59.8696	83.8642	70.22	96.7313	54.0091	71.2835	80.8307	81.5119	76.8188	50.2539	115.969	142.743	160.917	138.199	146.244	120.859	115.549	117.258	125.177	125.588	66.8022	71.1068	62.5378	83.4517	47.8429	77.9159	63.0333	73.7701	62.3954	49.2517
14.18	57.3441	81.1103	66.675	97.6303	55.756	71.4908	80.9076	80.3695	76.3103	47.527	114.052	132.671	159.084	137.342	144.004	119.172	113.286	113.679	124.76	130.495	65.8697	69.7143	60.6289	83.1736	49.7124	73.5179	59.7333	75.9246	65.193	50.9767
20.7049	52.1335	56.1558	58.8499	68.1614	45.5595	46.2691	62.2344	53.4593	60.197	31.0464	97.1812	106.753	124.323	92.4654	117.133	88.8302	74.1956	83.4517	83.0371	96.5782	49.0989	45.6588	44.5076	55.3581	36.7917	43.2579	37.056	56.7085	35.1532	26.4351
27.3345	41.1086	47.9917	47.3014	58.8516	39.8378	39.5662	55.1103	47.5032	51.6159	26.2208	90.9265	97.2168	115.772	86.6233	105.899	78.1119	69.3469	73.1982	74.2968	82.4122	43.1746	42.675	39.039	49.5312	31.3951	36.4924	35.649	41.9594	32.7047	21.6986
33.9396	40.4301	44.4862	42.439	56.4111	37.6936	37.0934	44.6121	42.8527	49.3176	23.0461	85.3613	91.4371	107.62	78.9454	98.4721	72.7119	62.975	63.655	69.0548	73.7439	38.9842	37.5913	32.9308	44.6555	27.2501	33.963	34.1508	38.3965	27.9432	19.0847
40.4464	78.0129	84.5923	88.4595	146.193	75.3949	105.083	109.104	103.842	110.195	66.8233	184.759	183.534	225.632	171.572	202.287	174.207	134.252	109.023	153.673	138.749	106.988	91.7961	64.6065	113.832	58.7299	100.993	65.7332	92.6965	91.2215	45.6965
46.8792	73.1888	79.3857	91.7079	127.614	65.928	95.9871	99.9151	100.722	109.223	63.3908	178.511	185.073	218.231	174.414	197.41	159.896	118.861	112.508	143.933	137.633	98.1988	81.2727	66.6712	106.617	58.2576	95.4929	57.6519	83.866	82.1659	46.2169
53.3127	68.8526	77.4799	92.9403	116.076	61.5353	91.3604	93.1044	93.4233	99.9613	64.0572	174.684	184.143	217.212	169.997	192.081	151.149	116.982	106.95	148.631	131.178	90.0418	77.5878	61.4763	106.794	53.8594	93.4115	55.3957	76.4627	73.2346	45.0337
59.8391	32.4555	33.2746	29.4018	40.8223	23.1245	25.8651	30.4687	30.9655	35.2975	17.7183	76.9692	87.0347	108.585	80.0691	88.2297	51.1789	49.745	50.9738	44.7878	45.4323	28.288	30.6123	27.1861	29.8586	17.3075	33.3706	25.6646	33.9488	22.2992	14.2375
66.2769	29.2461	29.5708	28.1379	37.7273	21.3356	23.7955	29.6279	29.0947	34.3384	14.9442	75.0195	77.4531	96.8046	75.8976	81.9049	46.9765	42.6273	46.3697	46.8405	45.3492	25.9652	26.2322	24.7305	31.227	17.2759	32.2316	25.0926	30.2489	23.1843	10.8428
72.7085	27.8812	27.7617	25.0291	38.6716	20.3807	22.8455	29.6803	28.1535	34.5043	11.5518	69.9287	76.621	94.2426	74.4864	82.2512	44.968	42.5479	43.6563	44.428	50.8862	24.855	26.1833	23.2833	29.6186	19.3852	35.3998	29.3598	30.9371	22.1939	14.0366
Fig. 5G
Time (minutes)	WT+LFM-A13					WT+Ibrutinib					TREM2-/-+Ibrutinib					TREM2-/-LFM-A13					WT+DMSO					TREM2-/-+DMSO
1.31482	36.209	35.0828	43.5301	37.2357		36.4757	44.8444	40.6334	44.4757		43.4508	42.0993	52.2361	44.6828		38.2612	47.0396	42.6224	46.6528		63.6019	78.1306	61.66	79.4558		73.0404	71.2579	80.1792	75.4737
7.8819	36.4032	34.8471	42.867	37.0246		36.3095	45.9457	39.9029	44.088		43.6838	41.8165	51.4404	44.4295		38.0869	48.1948	41.8562	46.2461		62.6639	76.5981	61.1646	79.95		72.0408	70.0938	79.3131	74.749
14.4409	36.2237	35.7583	43.1399	37.3211		36.5614	45.6801	40.4106	44.5129		43.4685	42.9099	51.7678	44.7853		38.3511	47.9162	42.3887	46.6919		63.4979	77.5542	61.7619	81.3679		72.4451	69.8354	79.5055	74.7843
21.0886	23.9825	23.7456	28.428	24.0191		24.2445	31.7446	27.2533	29.8927		28.779	28.4947	34.1136	28.8229		25.4312	33.2985	28.5874	31.356		30.18	44.7094	34.841	56.361		59.1621	43.298	49.9305	52.3658
27.6217	21.5009	21.6162	26.0303	21.7814		21.7141	28.052	24.6771	26.8467		25.8011	25.9394	31.2363	26.1376		20.7064	26.7502	23.5319	25.6008		25.2338	39.7897	31.6204	51.9465		52.1161	45.1205	47.5154	47.7891
34.1721	22.3913	21.7074	26.0328	22.4505		22.3181	28.0623	24.9039	26.6608		26.8696	26.0488	31.2393	26.9406		21.2824	26.76	23.7481	25.4235		24.6497	40.0516	31.0247	52.093		44.6045	47.1747	48.8354	47.5934
40.8117	56.8862	53.0916	65.6945	56.0875		56.5464	60.4278	58.9623	67.7922		68.2634	63.7099	78.8334	67.305		60.7353	65.3909	63.2062	71.2641		80.3617	98.9128	80.176	102.895		121.452	122.792	129.158	122.81
47.3604	52.459	51.5254	62.8976	55.8865		55.7297	60.0016	57.997	65.3908		62.9508	61.8304	75.4771	67.0637		59.3144	63.3858	61.8485	71.1107		77.758	96.3618	79.7709	98.2269		117.79	116.633	127.532	123.04
53.8586	56.3279	53.925	64.0385	57.8802		58.6898	61.444	61.4723	69.8945		67.5935	64.7101	76.8462	69.4562		61.5627	64.4517	64.4814	73.3158		80.8452	100.487	81.7244	100.693		120.114	117.201	131.099	124.922
60.5323	22.6324	22.9096	26.576	23.1716		24.3073	29.3239	25.9975	28.3512		27.1588	27.4916	31.8912	27.8059		25.4972	30.7593	27.2701	29.739		5.14756	19.1963	17.0675	30.9369		13.8464	22.497	22.5204	21.6953
67.049	22.4777	22.7251	27.1273	23.3854		26.3146	29.7424	25.806	28.3332		26.9732	27.2701	32.5528	28.0624		27.6028	31.1984	27.0693	29.7201		6.17272	19.4312	16.9604	33.1058		15.264	23.3664	23.0814	22.8657
73.5626	22.7153	23.0791	26.8935	22.4481		22.3581	28.7929	25.7863	27.9516		27.2583	27.6949	32.2722	26.9378		23.4526	30.2023	27.0486	29.3198		5.93371	19.0106	16.2102	32.8602		14.8807	23.3586	23.0686	22.6656
Fig.5H
IL-6	WT					TREM2-/-
Ctl	1	13.1	8.3	4	6.2	12.2674	1.2	10.2	7	8.11
DMSO	810.207	895.864	992.1	1112	947	349.221	403.94	546	674	541
LFM-A13	1496.05	1487.75	1552.9	1347	1258	1491	1594.56	1373.6	1158	1224
Ibrutinib	1314.11	1560.69	1360.1	1640	1445	1409.34	1489.65	1598.2	1146	1378
IL-1b	WT					TREM2-/-
Ctl	1	6.83	3	5.1	6.3	1.75311	1	8	4.96	6.2
DMSO	539.434	570.192	601.3	456	624	216.062	249.917	208.1	312	275
LFM-A13	713.109	854.232	759.2	856	712	787.427	804.437	705.6	836	863
Ibrutinib	736.715	806.704	880.6	715	853	750.307	739.494	689.6	793	901

## Sheet: Fig. S2
Fig. S2C
SPM		LPM
Sham	CLP	Sham	CLP
21.3	27.9	22.9	61.4
18.9	27.2	48.3	52
18.8	30.2	36.1	65.3
26.6	24.3	25.7	71.3
27.3	20.3	41.2	71.4
Fig. S2D
PLF	Vehicle			LPS					PA
1	9.6	13.5	24.7	43.3	40.5	44.6	31.2	29.7	39.5	34.9	32.6	46.2	38.4
3	26.7	17.2		41.4	33.2	43.5	49	31.4	49.4	43.7	46.3	46.4	45.9
5	29.3	26.8	10.5	89.5	86.1	73.6	89.7		58.5	75.2	81.4	72.1	85.3
Lung	Vehicle			LPS					PA
1	44.5	28.3	42.1	93.5	89.8	92.1	91.8	79.4	88.9	90.2	68.7	77.6	90.3
3	33.8	48.1	32.4	63.8	78.6	81.3	92.5	68.9	79.3	81	79.1	89	90.5
5	34.2	20	32.2	73.2	59.5	69.7	82.4	70.1	69.5	70.8	77.9	88.2	81.4
Liver	Vehicle			LPS					PA
1	16.5	14.3	10.5	83.6	67.4	84.2	77.1		64.1	46.9	33.2	59.5	48.1
3	20	18.7	10.2	72.8	58.1	64.3	65.6		74.3	57.4	53.6	60.1	57.5
5	18.3	23.5	15.4	63.8	47.2	63.9	46.3		65.1	57.1	74	49.4	67.8

## Sheet: Fig. S3
Fig. S3C
CD9							CD63
Spleen		Liver		Lung			Spleen		Liver		Lung
TREM2-	TREM2+	TREM2-	TREM2+	TREM2-	TREM2+		TREM2-	TREM2+	TREM2-	TREM2+	TREM2-	TREM2+
19926	25345	30766	34279	61911	78950		108	2043	130	919	100	886
19495	19731	24649	38099	53670	77187		25	2113	76	1803	96	739
20215	23999	24074	38587	88209	127883		49	1691	153	1990	102	787
22695	22842	27688	41368	45030	69464		39	1700	120	1968	48	543
21947	23197	39651	53301	49100	65623		107	969	113	1566	35	651
Fig. S3D
CD9			CD63
TREM2-	TREM2+		TREM2-	TREM2+
973	1444		109	15431
2526	1507		621	7508
1069	1465		59	16600
1733	1764		135	6099
1756	1351		124	11986
2083	1809		481	15594
1583	1381		172	15222

## Sheet: Fig. S4
Fig. S4A
Health	E. coli	K. pneumoniae	A. baumannii	Staphylococcus	P. aeruginosa	virus	fungi	undefined
17.4	36.7	11.8	55.3	42.3	23.9	11.1	78.3	66.6
21.7	68.4	70.4	60.3	17.2	20.8	57.1	3.36	77.1
17.2	61.2	85.5	70.4	38.5	81.9	85.3	73	60.5
35.4	80.1	92	42.3	88.6	67.2		93.2	80.5
18.6	32.4	82	9.93	61.9				48.1
30.9	53.3	15.1						11.1
12.8	36.4	28.6						57.6
16.8	54.8	20.6						74
18.8	72.4	70.4						44.6
11	90.4	25.7						65.2
11	29.1							68.8
27.9								77.6
20.7
30.9
27.2
27.5
40.9
42.2
13.3
24.2
20.7
10.9
6.08
6.78
1.08
13.8
9.18
6.47
13
20.8
14.1
7.69
10.3
21.7
24.4
11.5
5.7
13.4
9.62
8.94
19.5
6.63
15.3
14.1
16.2
Fig. S4B
TGA	IL-1	TNF	IL-6	IL-10
4.21	38.37	29.37	35.44	60.06
2.75	31.61	30.61	26.88	88.62
1.11	13.79	8.79	20.61	41.16
1.97	27.21	10.1	26.23	76.02
2.45	37.72	28.72	23.96	28.92
1.53	27.25	9.26	22.19	59.02
1.04	19.28	12.2	19.65	70.14
3.2	39.47	29.7	28.39	76.32
2.65	18.64	18.56	32.17	39.82
2.87	26.16	16.14	30	71.85
Fig. S4C
Glucose	IL-1	TNF	IL-6	IL-10
13.6	38.37	29.37	35.44	60.06
20.6	31.61	30.61	26.88	88.62
5.5	13.79	8.79	20.61	41.16
2	27.21	10.1	26.23	76.02
5.4	37.72	28.72	23.96	28.92
6	27.25	9.26	22.19	59.02
3.9	19.28	12.2	19.65	70.14
19.2	39.47	29.7	28.39	76.32
21	18.64	18.56	32.17	39.82
18.9	26.16	16.14	30	71.85

## Sheet: Fig. S5
Fig. S5A
Sham		CLP
WT	TREM2-/-	WT	TREM2-/-
0	0	4	3
0	0	5	3
0	0	6	2
0	0	3	1
1	0	2	4
0	0	2	2
1	0	2	2
0	1	3	3
0	1	4	1
0	1	6	2
Fig. S5B
Sham		CLP
WT	TREM2-/-	WT	TREM2-/-
1	1	2	1
0	0	3	2
0	0	2	1
0	0	3	2
0	0	2	1
0	0	3	1
0	0	2	2
0	0	3	1
0	0	2	1
Fig. S5C
ALT					AST					CREA2					BUN
Sham		CLP			Sham		CLP			Sham		CLP			Sham		CLP
WT	TREM2-/-	WT	TREM2-/-		WT	TREM2-/-	WT	TREM2-/-		WT	TREM2-/-	WT	TREM2-/-		WT	TREM2-/-	WT	TREM2-/-
26.4	24.7	106.3	64.7		26.9	34.1	240	182.9		8	2	58	28		12.4	7.5	28.6	28.8
23.2	26.5	163.1	66.3		34.1	37	314.6	245.1		5	5	54	42		13.1	8.5	31.2	22.2
34.2	24.6	124.5	84.5		34.9	43.9	259.6	201.7		4	3	48	30		9.5	14.2	26	18
19.4	36.4	111.6	96.7		39.1	35.8	260.1	169.1		3	6	46	26		9.9	11.7	36.6	22.8
25.6	30.4	115.7	90.6		26.3	21.1	279.5	213.2		6	8	40	32		13.5	13.6	26.6	24.8

## Sheet: Fig. S6
Fig. S6A
LPS(5mg/kg)				LPS(10mg/kg)				LPS(25mg/kg)
Hours	WT	TREM2-/-		Hours	WT	TREM2-/-		Hours	WT	TREM2-/-
120	0			30	1			17	1
48	1			34	1			19	1
36	1			34	1			20	1
120	0			41	1			21	1
120	0			60	1			23	1
120	0			108	1			23	1
120	0			120	0			24	1
120	0			120	0			24	1
120	0			120	0			25	1
120		0		45		1		25	1
120		0		120		0		33	1
120		0		120		0		36	1
120		0		120		0		38	1
120		0		120		0		120	0
120		0		120		0		120	0
120		0		120		0		120	0
120		0		120		0		19		1
120		0		120		0		21		1
								23		1
								92		1
								94		1
								120		0
								120		0
								120		0
								120		0
								120		0
								120		0
								120		0
								120		0
								120		0
								120		0
								120		0
Fig. S6B
PA (1x10^7 CFU/kg)				PA (1x10^8 CFU/kg)				PA (2.5x10^8 CFU/kg)
	WT	TREM2-/-			WT	TREM2-/-			WT	TREM2-/-
10	1			10	1			6	1
14	1			10	1			7	1
18	1			14	1			7	1
24	1			16	1			7	1
72	0			16	1			8	1
72	0			16	1			8	1
72	0			20	1			8	1
72	0			20	1			8	1
72	0			30	1			8	1
72	0			30	1			9	1
72		0		16		1		10	1
72		0		16		1		10	1
72		0		30		1		11	1
72		0		30		1		12	1
72		0		30		1		14	1
72		0		72		0		7		1
72		0		72		0		7		1
72		0		72		0		8		1
72		0		72		0		8		1
72		0		72		0		8		1
								9		1
								9		1
								10		1
								12		1
								15		1
								18		1
								20		1
								23		1
								72		0
								72		0
Fig. S6C
LPS	WT					TREM2-/-
4mg/kg	1818.01	1976.24	2899.28	2094.66	1481.57	1792.37	1529.22	1477.88	2168.73	1260.16
10mg/kg	3833.24	4880.66	2896.79	4095.35	3200.41	2805.34	3047.58	2572.55	1980.73	2466.43
25mg/kg	6617.46	5885.33	6115.22	5090.68	5206.51	3765.06	2544.46	3501.58	3967.52	2899.92
LPS	WT					TREM2-/-
6h	1839.11	1669.74	2573.81	1604.16	1815.45	1367.47	2344.1	1746.36	2480.95	1702.05
12h	2799.32	3869.68	3000.7	3111.33	4164.78	2756.26	2561.23	2477.99	3001.57	2100.64
24h	5834.62	3900.18	4890.27	6092.56	5208.77	3812.09	3555.59	3458.02	3963.86	2749.43
Fig. S6D
TNF			IL-6			IL-1b
WT	TREM2 KO		WT	TREM2 KO		WT	TREM2 KO
70.54	62.92		61.43	52.48		144	73.42
103.11	77.79		78.01	70.81		113.71	93.47
146.61	88.78		101.01	69.91		122.5	103.42
126.44	108.24		127.51	70.41		103.88	63.94
132.42	74.03		88.01	91.5		83.36	84.06
97.45	112.27		95.44	40.18		93.18	74

[truncated: 8 more sheets: Fig. S7, Fig. S8, Fig. S9, Fig. S10, Fig. S11, Fig. S12, Fig. S13, Fig. S15]
